# Supplementary material for: Prediction and optimization of indirect shoot regeneration of Passiflora caerulea using machine learning and optimization algorithms
Source: BMC Biotechnol. 2023 Aug 1;23:27. doi: 10.1186/s12896-023-00796-4 (PMC10394921; doi:10.1186/s12896-023-00796-4)
Supplement: Supplementary file 1 — Supplementary Material 1 [file 12896_2023_796_MOESM1_ESM.xlsx]

## Sheet: Raw data
Additional file 1. The raw data of this study.
Explant	BAP	KIN	TDZ	PUT	IBA	rep	Regeneration rate	Shoot number	Shoot length
Leaf	0	0	0	0	0	1	0	0	0
Leaf	0	0	0	0	0	2	0	0	0
Leaf	0	0	0	0	0	3	0	0	0
Node	0	0	0	0	0	1	0	0	0
Node	0	0	0	0	0	2	0	0	0
Node	0	0	0	0	0	3	0	0	0
Inter node	0	0	0	0	0	1	0	0	0
Inter node	0	0	0	0	0	2	0	0	0
Inter node	0	0	0	0	0	3	0	0	0
Leaf	1	0	0	0	0.1	1	90	8.9	2.8
Leaf	1	0	0	0	0.1	2	90	8.3	2.5
Leaf	1	0	0	0	0.1	3	90	7.8	2.3
Node	1	0	0	0	0.1	1	100	9.1	3
Node	1	0	0	0	0.1	2	100	8.4	2.6
Node	1	0	0	0	0.1	3	100	9.1	2.4
Inter node	1	0	0	0	0.1	1	90	8.2	2.4
Inter node	1	0	0	0	0.1	2	90	8.2	2
Inter node	1	0	0	0	0.1	3	90	8.8	2.3
Leaf	1.5	0	0	0	0.15	1	60	6.6	2.4
Leaf	1.5	0	0	0	0.15	2	60	5.9	2
Leaf	1.5	0	0	0	0.15	3	60	6.4	2.5
Node	1.5	0	0	0	0.15	1	70	6.8	2.9
Node	1.5	0	0	0	0.15	2	70	7.1	2.7
Node	1.5	0	0	0	0.15	3	80	6.8	2.6
Inter node	1.5	0	0	0	0.15	1	60	6.4	2
Inter node	1.5	0	0	0	0.15	2	60	6.2	2.4
Inter node	1.5	0	0	0	0.15	3	60	5.9	2.2
Leaf	2	0	0	0	0.2	1	90	7.6	2.5
Leaf	2	0	0	0	0.2	2	90	8.1	2.8
Leaf	2	0	0	0	0.2	3	90	7.3	2.1
Node	2	0	0	0	0.2	1	100	8.2	2.5
Node	2	0	0	0	0.2	2	100	8.2	3.1
Node	2	0	0	0	0.2	3	100	7.5	2.6
Inter node	2	0	0	0	0.2	1	80	7.1	2.9
Inter node	2	0	0	0	0.2	2	90	7.4	2.3
Inter node	2	0	0	0	0.2	3	90	7.7	2.4
Leaf	0	0	0.5	0	0.05	1	80	8.6	2
Leaf	0	0	0.5	0	0.05	2	80	7.9	2.7
Leaf	0	0	0.5	0	0.05	3	80	8.7	2.5
Node	0	0	0.5	0	0.05	1	90	8.9	2.8
Node	0	0	0.5	0	0.05	2	100	8.7	3
Node	0	0	0.5	0	0.05	3	90	8.4	3.2
Inter node	0	0	0.5	0	0.05	1	90	8.2	2.2
Inter node	0	0	0.5	0	0.05	2	80	8.2	2
Inter node	0	0	0.5	0	0.05	3	80	8.5	2.4
Leaf	0	0	1	0	0.1	1	60	6.2	1.6
Leaf	0	0	1	0	0.1	2	60	6.6	1.3
Leaf	0	0	1	0	0.1	3	60	6.2	1
Node	0	0	1	0	0.1	1	70	6.7	1.8
Node	0	0	1	0	0.1	2	70	6.7	2
Node	0	0	1	0	0.1	3	70	5.9	1.6
Inter node	0	0	1	0	0.1	1	60	6.2	1
Inter node	0	0	1	0	0.1	2	50	6.2	1.2
Inter node	0	0	1	0	0.1	3	60	5.8	1.3
Leaf	0	1	0	0	0.1	1	40	5.7	1
Leaf	0	1	0	0	0.1	2	40	5.6	1.3
Leaf	0	1	0	0	0.1	3	50	4.9	1.5
Node	0	1	0	0	0.1	1	50	5.9	1.6
Node	0	1	0	0	0.1	2	50	5.4	1.7
Node	0	1	0	0	0.1	3	50	5.4	1.2
Inter node	0	1	0	0	0.1	1	40	4.9	1
Inter node	0	1	0	0	0.1	2	40	5.3	1.3
Inter node	0	1	0	0	0.1	3	50	5.2	1.1
Leaf	0	2	0	0	0.2	1	50	5.1	1
Leaf	0	2	0	0	0.2	2	50	4.6	1.2
Leaf	0	2	0	0	0.2	3	50	4.5	1.4
Node	0	2	0	0	0.2	1	50	5.4	1.5
Node	0	2	0	0	0.2	2	50	5.2	1.7
Node	0	2	0	0	0.2	3	50	5.1	1
Inter node	0	2	0	0	0.2	1	40	4.5	1
Inter node	0	2	0	0	0.2	2	50	3.9	1.3
Inter node	0	2	0	0	0.2	3	50	4.4	1.1
Leaf	0	0	0	300	0	1	30	4.1	1
Leaf	0	0	0	300	0	2	30	4.1	1.1
Leaf	0	0	0	300	0	3	30	4.5	1.6
Node	0	0	0	300	0	1	50	5	1.4
Node	0	0	0	300	0	2	40	4.6	1.7
Node	0	0	0	300	0	3	40	4.6	1.3
Inter node	0	0	0	300	0	1	30	4.1	1
Inter node	0	0	0	300	0	2	30	4.2	1.3
Inter node	0	0	0	300	0	3	30	4.7	1.5
Leaf	0	0	0	500	0	1	20	3.7	1
Leaf	0	0	0	500	0	2	30	3.9	1.6
Leaf	0	0	0	500	0	3	20	3	1.2
Node	0	0	0	500	0	1	30	4.2	1.8
Node	0	0	0	500	0	2	30	4.2	1.5
Node	0	0	0	500	0	3	30	4.2	1.6
Inter node	0	0	0	500	0	1	20	3.6	1.1
Inter node	0	0	0	500	0	2	20	3.2	1.5
Inter node	0	0	0	500	0	3	30	3.3	1.3
Leaf	0.5	0	0	100	0	1	20	2.8	0.98
Leaf	0.5	0	0	100	0	2	20	2.4	0.98
Leaf	0.5	0	0	100	0	3	20	2.9	1
Node	0.5	0	0	100	0	1	30	2.9	1.2
Node	0.5	0	0	100	0	2	30	3.5	1.4
Node	0.5	0	0	100	0	3	30	3.5	1
Inter node	0.5	0	0	100	0	1	20	2.7	0.8
Inter node	0.5	0	0	100	0	2	20	1.9	0.7
Inter node	0.5	0	0	100	0	3	20	2.4	1
Leaf	0	0	0.5	100	0	1	10	2	0.9
Leaf	0	0	0.5	100	0	2	10	1.8	1.2
Leaf	0	0	0.5	100	0	3	10	1.8	0.7
Node	0	0	0.5	100	0	1	20	2.4	1.1
Node	0	0	0.5	100	0	2	20	2.6	1.3
Node	0	0	0.5	100	0	3	20	2.4	0.9
Inter node	0	0	0.5	100	0	1	10	1.3	0.7
Inter node	0	0	0.5	100	0	2	10	1.3	1
Inter node	0	0	0.5	100	0	3	10	1.7	0.9
Leaf	0.5	0.5	0.5	0	0	1	10	1.8	0.7
Leaf	0.5	0.5	0.5	0	0	2	10	1.5	0.9
Leaf	0.5	0.5	0.5	0	0	3	10	1.5	1.2
Node	0.5	0.5	0.5	0	0	1	20	2.2	1.4
Node	0.5	0.5	0.5	0	0	2	20	2.6	1.6
Node	0.5	0.5	0.5	0	0	3	10	2.2	1
Inter node	0.5	0.5	0.5	0	0	1	10	1.3	0.6
Inter node	0.5	0.5	0.5	0	0	2	10	1.3	0.9
Inter node	0.5	0.5	0.5	0	0	3	10	1.6	1
